# Supplementary material for: Conserved Water Networks Identification for Drug Design Using Density Clustering Approaches on Positional and Orientational Data
Source: J Chem Inf Model. 2022 Nov 9;62(23):6105–17. doi: 10.1021/acs.jcim.2c00801 (PMC9749026; doi:10.1021/acs.jcim.2c00801)
Supplement: Supplementary file 1 — ci2c00801_si_001.zip [file ci2c00801_si_001.zip]

Archive with 10 entries (8 files):
- supplementary_scripts/
- supplementary_scripts/init.py
- supplementary_scripts/install_and_run.sh
- supplementary_scripts/mdp_files/
- supplementary_scripts/mdp_files/ions.mdp
- supplementary_scripts/mdp_files/md_pl.mdp
- supplementary_scripts/mdp_files/minim.mdp
- supplementary_scripts/mdp_files/npt.mdp
- supplementary_scripts/mdp_files/nvt.mdp
- supplementary_scripts/project.py
