# Supplementary material for: Conserved Water Networks Identification for Drug Design Using Density Clustering Approaches on Positional and Orientational Data
Source: J Chem Inf Model. 2022 Nov 9;62(23):6105–17. doi: 10.1021/acs.jcim.2c00801 (PMC9749026; doi:10.1021/acs.jcim.2c00801)
Supplement: Supplementary file 1 — ci2c00801_si_001.zip [file ci2c00801_si_001.zip › supplementary_scripts/init.py]

#!/usr/bin/env python
"""Initialize the project's data space."""
import signac
import pypdb


# Initialize signac project
project = signac.init_project("farm")

activesite={
    '3T73' : [111,112,113,122,133,138,139,142,143,157,166,167,169,170,203,231,232,238],
    '3T74' : [111,112,113,122,133,138,139,142,143,157,166,167,169,170,203,231,232,238],
    '3T8G' : [111,112,113,122,133,138,139,142,143,157,166,167,169,170,203,231,232,238],
    '2XA5' : [10,11,124,127,147,149,150,151,153,154,168,169,17,170,173,187,188,191,197,212,214,49,65,66,67,69,70,72],
    '6H76' : [10,11,124,127,147,149,150,151,153,154,168,169,17,170,173,187,188,191,197,212,214,49,65,66,67,69,70,72],
    '3RMO' : [172,192,193,194,195,196,198,218,219,220,221,222,223,224,225,230,231,232,233,43,47,49,50,96],
    '3RMM' : [172,192,193,194,195,196,198,218,219,220,221,222,223,224,225,230,231,232,233,43,47,49,50,96]
}

# Initialize data space for one protein
# if you want to simulate without ligand write None instead
# if no cofactors or other aditional species should be present an empty list should be written ([])
for system in [["2XA5","SLB",  [], []],["3RMO","S04",  [], []],["6H76","SLB",  [], []],["3RMM","M32",  [], []],["3RMO","S04",  [], ['I']],["3RMO","S04",  [], ['I','L']],["3RMM","M32",  [], ['I']],["3RMM","M32",  [], ['L','I']],["2XA5",None,[],[]],["6H76",None,[],[]],["3RMO",None,[],[]],["3RMO",None,[],["I"]],["3RMO",None,[],["I","L"]],["3T73",None,["ZN"],[]],["3T73","UBX",["ZN"],[]],["3T74","UBY",["ZN"],[]],["3T8G","UBT",["ZN"],[]], ["3T74",None,["ZN"],[]], ["3T8G",None,["ZN"],[]]]:
    protein=system[0]
    ligand=system[1]
    # CAREFUL CD AND CA WILL NOT WORK 
    others=system[2]
    del_chain=system[3]
    statepoint={'protein':protein,'ligand':ligand, 'others':others, 'del_chain':del_chain}
    job = project.open_job(statepoint).init()
    job.doc.active_site_aminoacids=activesite[protein]
    print(pypdb.get_pdb_file(protein),file=open(job.fn("protein.pdb"),'w'))
