# Supplementary material for: Conserved Water Networks Identification for Drug Design Using Density Clustering Approaches on Positional and Orientational Data
Source: J Chem Inf Model. 2022 Nov 9;62(23):6105–17. doi: 10.1021/acs.jcim.2c00801 (PMC9749026; doi:10.1021/acs.jcim.2c00801)
Supplement: Supplementary file 1 — ci2c00801_si_001.zip [file ci2c00801_si_001.zip › supplementary_scripts/install_and_run.sh]

# dependecies installation
conda install -c conda-forge pdbfixer openmm signac signac-flow mdanalysis pypdb
conda install -c bioconda biobb_md biobb_chemistry biobb_analysis biobb_structure_utils
pip install  WaterNetworkAnalysis pdb-tools

# create a signac project
python init.py
# to run all the operations use the following
python project.py run
# for cluster submission and more details see signac docs
