# Supplementary material for: Conserved Water Networks Identification for Drug Design Using Density Clustering Approaches on Positional and Orientational Data
Source: J Chem Inf Model. 2022 Nov 9;62(23):6105–17. doi: 10.1021/acs.jcim.2c00801 (PMC9749026; doi:10.1021/acs.jcim.2c00801)
Supplement: Supplementary file 1 — ci2c00801_si_001.zip [file ci2c00801_si_001.zip › supplementary_scripts/mdp_files/ions.mdp]

	ions.mdp - used as input into grompp to generate ions.tpr
	Parameters describing what to do, when to stop and what to save
integrator = steep	Algorithm (steep = steepest descent minimization)
emtol = 1000.0	Stop minimization when the maximum force < 1000.0 kJ/mol/nm
emstep = 0.01	Minimization step size
nsteps = 50000	Maximum number of (minimization) steps to perform
	Parameters describing how to find the neighbors of each atom and how to calculate the interactions
nstlist = 1	Frequency to update the neighbor list and long range forces
cutoff-scheme = Verlet	Buffered neighbor searching
ns_type = grid	Method to determine neighbor list (simple, grid)
coulombtype = Cut-off	Treatment of long range electrostatic interactions
rcoulomb = 1.0	Short-range electrostatic cut-off
rvdw = 1.0	Short-range Van der Waals cut-off
pbc = xyz	Periodic Boundary Conditions in all 3 dimensions
