# Supplementary material for: Conserved Water Networks Identification for Drug Design Using Density Clustering Approaches on Positional and Orientational Data
Source: J Chem Inf Model. 2022 Nov 9;62(23):6105–17. doi: 10.1021/acs.jcim.2c00801 (PMC9749026; doi:10.1021/acs.jcim.2c00801)
Supplement: Supplementary file 1 — ci2c00801_si_001.zip [file ci2c00801_si_001.zip › supplementary_scripts/project.py]

import signac
import os
import flow
from flow import FlowProject
from flow import directives
import flow.environments  # uncomment to use default environments
import MDAnalysis as mda
import MDAnalysis.analysis
import MDAnalysis.analysis.distances
from WaterNetworkAnalysis import WaterNetworkAnalysis as swanalysis
import zipfile
import glob

# folder and executable locations
gmx_exec = "/usr/local/gromacs/bin/gmx"
mpi_exec = "mpirun"
mdp_folder= "mdp_files/"
output_acpype = "ligand_ff_folder/"

njobs=40

# runtimes 
nvt_step_num = 50000
npt_step_num = 50000
# md_step_num 
md_step_num = 10000000


# pdb2gmx parameters
force_field = "amber99sb"
water_model = "tip4p"

# editconf parameters
box_type = "cubic"
edge_spacing = "1.0"

# solvate parameters
solvent_configuration = "tip4p.gro"

# genion options
pname = "NA"
nname = "CL"
"""Define file level constants."""

# Configuration file names
pdb_file = "protein.pdb"
pdb_prot = "protein_clean.pdb"
fixed_pdb_file ="fixed_protein_clean.pdb"
protein_others_pdb_file = "fixed_others_protein.pdb"
pdb_lig = "ligand.pdb"
fixed_pdb_file_lig ="fixed_ligand.pdb"
pdb_complex = "complex.pdb"
fn_base = pdb_file.split(".")[0]
gro_file = fn_base + ".gro"
boxed_file = fn_base + "_newbox.gro"
solvated_file = fn_base + "_solv.gro"
ionized_file = fn_base + "_solv_ions.gro"
ionization_config = "ions.tpr"
top_zip = 'top.zip'
minim_config = 'minim.tpr'
complexFile_H = 'complex_H.pdb'

# Run file prefixes and names
ions_op = "ions"
em_op = "minim"
nvt_op = "nvt"
npt_op = "npt"
lig_op = "ligand"
md_op = "md"
md_p_op = "md_p"
md_pl_op = "md_pl"
lig_gro = lig_op+".gro"


class MyProject(FlowProject):
    pass


init_procedures = MyProject.make_group(name="init_procedures")
equilibrations = MyProject.make_group(name="equilibrations")
main_runs = MyProject.make_group(name="main_runs")
clustering = MyProject.make_group(name="clustering")
new_clustering = MyProject.make_group(name="new_clustering")

def is_done(job: signac.contrib.job.Job, logfile, step_num):
    if job.isfile(job.fn(logfile)):
        with open(job.fn(logfile)) as f:
            for i in f.readlines():
                if 'Writing checkpoint, step '+str(step_num) in i:
                    return True
    return False

@MyProject.label
def done_clustering_resall(job):
    return job.isfile(job.fn('CLUSTERING/Clustering_results.dat')) or job.sp.ligand is None

@MyProject.label
def resall_progress(job):
    current=0
    if job.isfile(job.fn('md_pl.log')):
        with open(job.fn('md_pl.log')) as f:
            for i in f.readlines():
                if 'Writing checkpoint, step' in i:
                    ja=[int(s) for s in i.split() if s.isdigit()]
                    current=ja[0]
    stat = 'resall '+str(current)+' out of '+str(md_step_num)
    if job.sp.ligand is None:
        stat = 'resall '+str(md_step_num)+' out of '+str(md_step_num)
    return stat
"""Define labels, which in this case we use to indicate major checkpoints in the workflow."""

#@MyProject.label
def ready_to_init(job:signac.contrib.job.Job):
    if job.sp.ligand:
        ff=complexFile_H
    else:
        ff=gro_file
    return job.isfile(ff)

#@MyProject.label
def prepared_for_simulation(job):
    """Indicates when the various preparation steps
    have been completed and the actual MD simulation
    steps can begin."""
    return job.isfile(ionized_file)

#@MyProject.label
def minimized(job):
    """Indicates that the entire workflow has completed
    for this operation."""
    return job.isfile(em_op+'.gro')

#@MyProject.label
def finished_nvt(job):
    """Indicates that the entire workflow has completed
    for this operation."""
    return is_done(job,nvt_op+".log",nvt_step_num)


#@MyProject.label
def finished_npt(job):
    """Indicates that the entire workflow has completed
    for this operation."""
    return is_done(job,npt_op+".log",npt_step_num)

#@MyProject.label
def finished_nores(job):
    """Indicates that the entire workflow has completed
    for this operation."""
    return is_done(job,md_op+".log",md_step_num)


#@MyProject.label
def finished_resprot(job):
    """Indicates that the entire workflow has completed
    for this operation."""
    return is_done(job,md_p_op+".log",md_step_num)

#@MyProject.label
def finished_resall(job):
    """Indicates that the entire workflow has completed
    for this operation."""
    if job.sp.ligand:
        return is_done(job,md_pl_op+".log",md_step_num)

def remove_dbl_atoms(fname:str='ligand.pdb'):
    u=mda.Universe(fname)
    u.select_atoms('all and not altloc B and not altloc C and not altloc D').write(fname,bonds=None)

def fix_double(input_file='ligand.pdb', output_file='fixed_ligand.pdb'):
    import pdbtools
    from pdbtools import pdb_uniqname
    import sys

    pdbfh=open(input_file,'r')
    # Do the job
    new_pdb = pdb_uniqname.rename_atoms(pdbfh)
    fout=open(output_file,'w')
    res=[]
    for line in new_pdb:
        res.append(line)


    fout.write(''.join(res))
    fout.close()
    pdbfh.close()

# Protein preparation
@init_procedures
@MyProject.operation
@MyProject.post.isfile(gro_file)
def prepare_protein(job):
    import os
    os.chdir(job.fn('.'))
    # Extracting Protein, Ligand and Protein-Ligand Complex to three different files
    # Import module
    from biobb_structure_utils.utils.extract_protein import ExtractProtein

    ExtractProtein(input_structure_path=pdb_file,
         output_protein_path=pdb_prot).launch()
    # first fix backbone
    from pdbfixer import PDBFixer
    from simtk.openmm.app import PDBFile
    fixer = PDBFixer(filename=pdb_prot)
    fixer.removeChains(chainIds=job.statepoint.del_chain)
    fixer.findMissingResidues()
    fixer.findNonstandardResidues()
    fixer.replaceNonstandardResidues()
    fixer.removeHeterogens(True)
    fixer.findMissingAtoms()
    fixer.addMissingAtoms()
    fixer.addMissingHydrogens(7.4)
    PDBFile.writeFile(fixer.topology, fixer.positions, open(fixed_pdb_file, 'w'))
    # or instead pdbfixer use biobb
    #from biobb_model.model.fix_backbone import FixBackbone
    #print("######################################################################")
    #print("input file ",pdb_prot)
    #pdb_backbone_fix='fixed_backbone.pdb'
    #print("output file", pdb_backbone_fix)
    #pp={'add_caps': False}
    #FixBackbone(input_pdb_path=pdb_prot,
    #            input_fasta_canonical_sequence_path=job.doc.fasta,
    #            output_pdb_path=pdb_backbone_fix,properties=pp).launch()
    #print("######################################################################")
    ## Create and launch bb
    #from biobb_model.model.fix_side_chain import FixSideChain
    ## Check and fix PDB
    #pp={'use_modeller':True}
    #FixSideChain(input_pdb_path=pdb_backbone_fix, output_pdb_path=fixed_pdb_file,properties=pp).launch()

    # others_file
    from biobb_structure_utils.utils.cat_pdb import CatPDB
    from biobb_structure_utils.utils.extract_atoms import ExtractAtoms
    from biobb_structure_utils.utils.extract_heteroatoms import ExtractHeteroAtoms
    if job.sp.others:
        for i in job.sp.others:
            others_file = i + '_others.pdb'
            prop = {'regular_expression_pattern': str(i)}
            ExtractAtoms(input_structure_path=pdb_file,
                output_structure_path=others_file,
                properties=prop).launch()
            CatPDB(input_structure1= fixed_pdb_file, input_structure2= others_file,output_structure_path=protein_others_pdb_file).launch()
    else:
        os.replace(fixed_pdb_file,protein_others_pdb_file)
    # Create protein system topology
    # Import module
    from biobb_md.gromacs.pdb2gmx import Pdb2gmx    
    properties = {'water_type' : water_model, 'force_field' : force_field,'gmx_path':gmx_exec}
    # Create and launch bb
    Pdb2gmx(input_pdb_path=protein_others_pdb_file, output_gro_path=gro_file, output_top_zip_path=top_zip, properties=properties).launch()


def imaligandnemaligand(job):
    return job.sp.ligand!=None and job.isfile(gro_file)

# Ligand and complex preparation
@init_procedures
@MyProject.operation
@MyProject.pre(imaligandnemaligand)
@MyProject.post.isfile(lig_op+'.top')
def prepare_ligand(job):
    os.chdir(job.fn('.'))
   # Extract ligand and fix multiple atoms
    from biobb_structure_utils.utils.cat_pdb import CatPDB
    from biobb_structure_utils.utils.extract_heteroatoms import ExtractHeteroAtoms
    pdb_lig_fix='ligand_fixed.pdb'
    import MDAnalysis as mda
    u=mda.Universe(pdb_file)
    ss=u.select_atoms('resname '+str(job.sp.ligand))
    ss.write(pdb_lig,bonds=None)
    remove_dbl_atoms()
    n = len(ss)+1
    with open(pdb_lig) as f, open("tmp.txt", "w") as out:
        ff=f.readlines()
        for i in range(len(ff)-n,len(ff)):
            out.write(ff[i])
    os.replace('tmp.txt',pdb_lig)
    fix_double(pdb_lig,pdb_lig_fix)
    # Create ligand system topology
    # STEP 1
    # Reduce_add_hydrogens: add Hydrogen atoms to a small molecule (using Reduce tool from Ambertools package)
    # Import module
    from biobb_chemistry.ambertools.reduce_add_hydrogens import ReduceAddHydrogens
    prop = {'nuclear' : 'true'}
    # Create and launch bb
    ReduceAddHydrogens(input_path=pdb_lig_fix,
                       output_path=lig_op+"_h.pdb",
                       properties=prop).launch()
    # STEP 2
    # Babel_minimize: Structure energy minimization of a small molecule after being modified adding hydrogen atoms
    # Import module
    from biobb_chemistry.babelm.babel_minimize import BabelMinimize
    output_babel_min = lig_op+'.H.min.mol2'
    prop = {'method' : 'sd',
        'criteria' : '1e-10',
        'force_field' : 'GAFF'}
    # Create and launch bb
    BabelMinimize(input_path=lig_op+"_h.pdb",
                  output_path=output_babel_min,
                  properties=prop).launch()
    # Create Ligand system topology, STEP 3
    # Acpype_params_gmx: Generation of topologies for GROMACS with ACPype
    # Import module
    from biobb_chemistry.acpype.acpype_params_gmx import AcpypeParamsGMX
    # Create and launch bb
    prop = {'basename' : str(job.sp.ligand)}
    AcpypeParamsGMX(input_path=output_babel_min, 
                    output_path_gro=lig_gro,
                    output_path_itp=lig_op+".itp",
                    output_path_top=lig_op+".top",
                    properties=prop
                    ).launch()


@init_procedures
@MyProject.operation
@MyProject.pre.isfile(lig_op+'.top')
@MyProject.post.isfile(complexFile_H)
def prepare_complex(job):
    os.chdir(job.fn('.'))
    f = open(lig_op+".itp", 'r')
    moltype=f.read().split("[ moleculetype ]")
    f.close()
    file2write=open("lig_ff.itp",'w')
    file2write.write(moltype[0])
    file2write.close()
    file2write=open("ligand1.itp",'w')
    file2write.write("[ moleculetype ]"+moltype[1])
    file2write.close()

    #Preparing Ligand Restraints
    # STEP1: MakeNdx: Creating index file with a new group (small molecule heavy atoms)
    from biobb_md.gromacs.make_ndx import MakeNdx
    # Create prop dict and inputs/outputs
    prop = {'selection': "0 & ! a H*"}
    # Create and launch bb
    MakeNdx(input_structure_path=lig_gro,
            output_ndx_path=lig_op+".ndx",
            properties=prop).launch()
    # STEP2: Genrestr: Generating the position restraints file
    from biobb_md.gromacs.genrestr import Genrestr
    prop = {'force_constants': "1000 1000 1000",'restrained_group': "System"}
    # Create and launch bb
    Genrestr(input_structure_path=lig_gro,
             input_ndx_path=lig_op+".ndx",
             output_itp_path=lig_op+'_posres.itp',
             properties=prop).launch()

########################COMPLEX######################################
   
    #Create new protein-ligand complex structure file
    # biobb analysis module
    from biobb_analysis.gromacs.gmx_trjconv_str import GMXTrjConvStr
    from biobb_structure_utils.utils.cat_pdb import CatPDB
    # Convert gro (with hydrogens) to pdb (PROTEIN)
    proteinFile_H = job.sp.protein+'_'+job.sp.ligand+'_complex_H.pdb'
    prop = {'selection' : 'System'}
    # Create and launch bb
    GMXTrjConvStr(input_structure_path=gro_file,
                  input_top_path=gro_file,
                  output_str_path=proteinFile_H, 
                  properties=prop).launch()
    # Convert gro (with hydrogens) to pdb (LIGAND)    
    ligandFile_H = job.sp.ligand+'_complex_H.pdb'
    prop = {'selection' : 'System'}
    # Create and launch bb
    GMXTrjConvStr(input_structure_path=lig_gro,
                  input_top_path=lig_gro,
                  output_str_path=ligandFile_H, 
                  properties=prop).launch()
   

    zip_filename = "top.zip" 
    dir_name = os.path.splitext(zip_filename)[0]
    os.mkdir(dir_name)
    zip_handler = zipfile.ZipFile(zip_filename, "r")
    zip_handler.extractall(dir_name)
    topfile=glob.glob(dir_name+'/*.top')
    with open(topfile[0], "r") as in_file:
        buf = in_file.readlines()
        for br_lin,line in enumerate(buf):
            if line == "; Include chain topologies\n":
                linija=br_lin-1
                break

        buf.insert(linija,"\n;Include ligand forcefield\n" + '#include "lig_ff.itp"\n')
        
        for br_lin,line in enumerate(buf):
            if line == "; Include water topology\n":
                linija=br_lin-1
                break

        buf.insert(linija,'\n;Include ligand topology\n#include "ligand1.itp"\n\n;Ligand position restraints\n#ifdef POSRES_LIG\n#include "' + lig_op+'_posres.itp"\n#endif\n' )

    with open(topfile[0], "w") as out_file:
        out_file.writelines(buf)
    with open(topfile[0], "a") as out_file:
        out_file.write(job.sp.ligand+'                1\n')
    import shutil
    shutil.copy("ligand1.itp", dir_name) 
    shutil.copy("lig_ff.itp", dir_name) 
    shutil.copy(lig_op+"_posres.itp", dir_name) 
    shutil.make_archive('top', 'zip', dir_name)
    shutil.rmtree(dir_name)


    # Concatenating both PDB files: Protein + Ligand
    # Create and launch bb
    CatPDB(input_structure1=proteinFile_H,
           input_structure2=ligandFile_H,
           output_structure_path=complexFile_H).launch()


#Initialization
@init_procedures
@MyProject.operation
@MyProject.pre(ready_to_init)
@MyProject.post(prepared_for_simulation)
def initialize(job):
    os.chdir(job.fn('.'))
    # Editconf: Create solvent box
    # Import module
    from biobb_md.gromacs.editconf import Editconf
    prop = {'box_type': box_type, 'distance_to_molecule': float(edge_spacing),'gmx_path':gmx_exec}
    #Create and launch bb
    if job.sp.ligand:
        edit_conf_input=complexFile_H
    else:
        edit_conf_input=gro_file
    Editconf(input_gro_path=edit_conf_input, output_gro_path=boxed_file, properties=prop).launch()
    # Solvate: Fill the box with water molecules
    from biobb_md.gromacs.solvate import Solvate
    # Create and launch bb
    prop = {'gmx_path':gmx_exec}
    Solvate(input_solute_gro_path=boxed_file, 
        output_gro_path=solvated_file, 
        input_top_zip_path=top_zip, 
        output_top_zip_path=top_zip,input_solvent_gro_path=solvent_configuration,properties=prop).launch()
    # Grompp: Creating portable binary run file for ion generation
    from biobb_md.gromacs.grompp import Grompp
    # Create and launch bb
    prop = {'gmx_path':gmx_exec}
    Grompp(input_gro_path=solvated_file, 
           input_top_zip_path=top_zip, 
           output_tpr_path=ionization_config,input_mdp_path=signac.get_project().fn(mdp_folder+ions_op+".mdp"),properties=prop).launch()
    # Genion: Adding ions to neutralize the system
    from biobb_md.gromacs.genion import Genion
    prop={'neutral':True,'concentration':0.0,'gmx_path':gmx_exec}
    # Create and launch bb
    Genion(input_tpr_path=ionization_config, 
           output_gro_path=ionized_file, 
           input_top_zip_path=top_zip, 
           output_top_zip_path=top_zip, 
           properties=prop).launch()


    # Minimization
@init_procedures
@MyProject.operation
@MyProject.pre(prepared_for_simulation)
@MyProject.post.isfile(em_op+'.gro')       
@directives(np=njobs)
def minimization(job):
    os.chdir(job.fn('.'))
    # Grompp: Creating portable binary run file for mdrun
    from biobb_md.gromacs.grompp import Grompp
    # Create prop dict and inputs/outputs
    prop = {'gmx_path':gmx_exec}
    # Create and launch bb
    Grompp(input_gro_path=ionized_file, 
           input_top_zip_path=top_zip, 
           output_tpr_path=em_op+".tpr", input_mdp_path=signac.get_project().fn(mdp_folder+em_op+".mdp"),
           properties=prop).launch()
    # Mdrun: Running minimization
    from biobb_md.gromacs.mdrun import Mdrun
    # Create prop dict and inputs/outputs
    prop = {'num_threads': njobs, 'gmx_path':gmx_exec}
    # Create and launch bb
    Mdrun(input_tpr_path=em_op+'.tpr', 
          output_trr_path=em_op+'.trr', 
          output_gro_path=em_op+'.gro', 
          output_edr_path=em_op+'.edr', 
          output_log_path=em_op+'.log',properties=prop).launch()


def grompp_and_mdrun(job, fname,input_gro, step_num, nt,xtcfile=None):
    os.chdir(job.fn('.'))
    # Grompp: Creating portable binary run file for mdrun
    from biobb_md.gromacs.grompp import Grompp
    rsft=None
    if job.isfile(job.fn(fname+'.cpt')):
        rsft=fname+'.cpt'
    else:
        # Create prop dict and inputs/outputs
        prop = {'gmx_path':gmx_exec, 'mdp':{'nsteps': str(step_num)}}
        # Create and launch bb
        Grompp(input_gro_path=input_gro+".gro", 
           input_top_zip_path=top_zip, 
           output_tpr_path=fname+".tpr", input_mdp_path=signac.get_project().fn(mdp_folder+fname+".mdp"),
           properties=prop).launch()        
    # Mdrun: Running minimization
    from biobb_md.gromacs.mdrun import Mdrun
    # Create prop dict and inputs/outputs
    prop = {'num_threads': nt, 'gmx_path':gmx_exec}
    # Create and launch bb
    Mdrun(input_tpr_path=fname+'.tpr', 
          output_trr_path=fname+'.trr', 
          output_gro_path=fname+'.gro', 
          output_edr_path=fname+'.edr', 
          output_log_path=fname+'.log',
          output_cpt_path=fname+'.cpt',
          input_cpt_path=rsft,
          output_xtc_path=xtcfile,
          properties=prop).launch()

# Equilibration: NVT 
@equilibrations
@MyProject.operation
@MyProject.pre.isfile(em_op+'.gro')
@MyProject.post(finished_nvt)       
@directives(np=njobs)
def equilibration_nvt(job):
    grompp_and_mdrun(job, nvt_op,em_op, nvt_step_num, njobs)

# Equilibration: NPT 
@equilibrations
@MyProject.operation
@MyProject.pre(finished_nvt)
@MyProject.post(finished_npt)       
@directives(np=njobs)
def equilibration_npt(job):
    grompp_and_mdrun(job, npt_op,nvt_op, npt_step_num, njobs)

def resprotcond(job):
    return job.sp.ligand!=None and finished_npt(job)

# Final run resall 
@main_runs
@MyProject.operation
@MyProject.pre(resprotcond)
@MyProject.post(finished_resall)       
@directives(np=njobs)
def final_run_resall(job):
    grompp_and_mdrun(job, md_pl_op,npt_op, md_step_num, njobs, xtcfile=md_pl_op+".xtc")

distance = 15.0

############# CLUSTERING ##########################

def do_clustering(job,trj,top,koji):
    if not os.path.exists(job.fn(koji)):
        os.makedirs(job.fn(koji))
    os.chdir(job.fn(koji))
    analiza=swanalysis(aminoacids_in_activesite=job.doc.active_site_aminoacids)
    if not job.isfile(job.fn(koji+'/aligned_trajectory.xtc')):
        analiza.align_trajectory(job.fn(trj), job.fn(top),every=10)
    if not job.isfile(job.fn(koji+'/water_coordinates.dat')):
        analiza.extract_waters_from_trajectory(topology=job.fn(top), dist=distance)
    analiza.numbpct=0.8
    analiza.nsnaps = 201
    if not job.isfile(job.fn(koji+'/Clustering_results.dat')):
        if job.isfile(job.fn(koji+'/clust_options.dat')) and job.isfile(job.fn(koji+'/water_coords_restart.dat')) and job.isfile(job.fn(koji+'/Clustering_results_temp.dat')):
            analiza.restart_cluster()
        else:    
            analiza.cluster()
    else:
        analiza.read_results()
    analiza.make_results_pdb(job.fn(totdod+"aligned.pdb"),job.sp.ligand,mode="cathegorise")
    analiza.make_results_pdb(job.fn(koji+"/aligned.pdb"),job.sp.ligand,mode="cathegorise")
    #analiza.make_results_pdb(job.fn(koji+"/aligned.pdb"),job.sp.ligand)
    analiza.visualise_pymol()


def resprotcondcls(job):
    return job.sp.ligand!=None and finished_resall(job)


# Clustering resall 
@clustering
@MyProject.operation
@MyProject.pre(resprotcondcls)
@MyProject.post(done_clustering_resall)
@directives(np=1)
def clustering_resall(job):
    do_clustering(job,"md_pl.xtc","md_pl.gro",'CLUSTERING')


if __name__ == "__main__":
    MyProject().main()
